# Supplementary material for: Palmitoylethanolamide Modulation of Microglia Activation: Characterization of Mechanisms of Action and Implication for Its Neuroprotective Effects
Source: Int J Mol Sci. 2021 Mar 17;22(6):3054. doi: 10.3390/ijms22063054 (PMC8002502; doi:10.3390/ijms22063054)
Supplement: Supplementary file 1 [file ijms-22-03054-s001.zip]

Archive with 2 entries (2 files):
- Supplementary Figures.docx
- TableS1.pdf
